# Supplementary material for: Malpigmentation of Common Sole (Solea solea) during Metamorphosis Is Associated with Differential Synaptic-Related Gene Expression
Source: Animals (Basel). 2021 Aug 1;11(8):2273. doi: 10.3390/ani11082273 (PMC8388432; doi:10.3390/ani11082273)
Supplement: Supplementary file 1 [file animals-11-02273-s001.zip]

Archive with 1 entries (1 files):
- animals-1260186-supplementary.pdf
